# Supplementary material for: Enhancing medical assessment strategies: a comparative study between structured, traditional and hybrid viva-voce assessment
Source: BMC Med Educ. 2025 Jun 4;25:835. doi: 10.1186/s12909-025-07428-9 (PMC12139079; doi:10.1186/s12909-025-07428-9)
Supplement: Supplementary file 1 — Supplementary Material 1 [file 12909_2025_7428_MOESM1_ESM.xlsx]

## Sheet: Sheet1
Id	Start time	Completion time	Email	I am comfortable with	In my opinion traditional viva have these advantages+G1:G74G8G1:G78G1:GG1:G80	In my opinion structured viva have these adavantages	Pitfalls of structured viva	How do you rate the structured viva based on below parameters.Clarity of Objectives	How do you rate the structured viva based on below parameters.Coverage of Content	How do you rate the structured viva based on below parameters.Question Quality:	How do you rate the structured viva based on below parameters.Fairness and Consistency among examiners	How do you rate the structured viva based on below parameters.Student Engagement	How do you rate the structured viva based on below parameters.Opportunities for Reflection	How do you rate the structured viva based on below parameters.Overall Effectiveness	Structured viva score	How do you rate the traditional viva based on below parameters.Clarity of Objectives	How do you rate the traditional viva based on below parameters.Coverage of Content	How do you rate the traditional viva based on below parameters.Question Quality:	How do you rate the traditional viva based on below parameters.Fairness and Consistency among examiners	How do you rate the traditional viva based on below parameters.Student Engagement	How do you rate the traditional viva based on below parameters.Opportunities for Reflection	How do you rate the traditional viva based on below parameters.Overall Effectiveness	Traditional viva score
1	2024-06-21 14:59:52	2024-06-21 15:09:13	sunita.tripathy@manipal.edu	Structured theory viva	students know the pet questions of a faculty and prepare accordingly.	objectivity, unbiased, same question same marks if correctly answered	Time consuming in Preparing structured viva . If student is not prepared may lose marks directly	4	4	2	4	4	2	4	24	1	2	2	1	2	1	1	10
2	2024-06-24 16:50:55	2024-06-24 16:52:46	ananya1.mtmcjsr2023@learner.manipal.edu	Structured theory viva		Know how to answer question		4	4	4	4	4	4	4	28	2	2	2	2	2	2	2	14
3	2024-06-24 16:53:40	2024-06-24 16:54:33	vedansh.mtmcjsr2023@learner.manipal.edu	Traditional theory viva	No fixed questions so examiner can ask as many to provide marks	None	Not that i can think of	4	4	4	4	4	4	4	28	4	4	4	4	4	4	4	28
4	2024-06-24 16:55:44	2024-06-24 16:57:27	vatsal.mtmcjsr2023@learner.manipal.edu	Structured theory viva	I	It given certain se of questions that lead to less disparity among teacher		2	2	2	2	2	2	2	14	4	4	4	4	4	4		24
5	2024-06-24 17:03:10	2024-06-24 17:05:18	rohan.mtmcjsr2023@learner.manipal.edu	Both	Timely and planned	Quick	Not flexible	2	1	3	3	3	3	3	18	3	3	3	3	3	3	3	21
6	2024-06-24 17:25:49	2024-06-24 17:26:36	kavya.mtmcjsr2023@learner.manipal.edu	Both	In depth questions are asked	Application based questions are more		4	4	4	4	4	4	4	28	4	4	4	4	4	4	4	28
7	2024-06-24 17:30:30	2024-06-24 17:36:54	srijata.mtmcjsr2023@learner.manipal.edu	Both	Questions can be answered and if not they can be requested to change and other sections can be asked instead of those	No feeling of only certain specific questions to be asked by each of the faculties.	Nothing in my view as of now	3	2	2	2	2	2	2	15	2	2	2	2	2	2	2	14
8	2024-06-24 18:15:51	2024-06-24 18:17:55	insha1.mtmcjsr2023@learner.manipal.edu	Structured theory viva	Na	Equality for all students irrespective of any teacher	Na	3	2	2	2	2	2	2	15	3	3	3	3	3	3	3	21
9	2024-06-24 21:27:12	2024-06-24 21:29:42	pratham.mtmcjsr2023@learner.manipal.edu	Both	All questions are known to student beforehand giving time for preparation	Gives student more chances for comeback	None	3	2	2	4	2	4	4	21	4	2	4	2	4	4	4	24
10	2024-06-25 09:49:59	2024-06-25 09:50:36	shruti2.mtmcjsr2022@learner.manipal.edu	Both				3	2	2	2	2	2	2	15	2	2	2	2	2	2	2	14
11	2024-06-25 14:26:53	2024-06-25 14:27:34	ashish.mtmcjsr2022@learner.manipal.edu	Both				2	3	3	3	3	3	3	20	3	3	3	3	3	3	3	21
12	2024-06-25 14:26:58	2024-06-25 14:27:51	swapnil.mtmcjsr2023@learner.manipal.edu	Structured theory viva	N/A	Easy to answer	N/A	3	2	3	2	2	2	2	16	3	3	3	3	3	3	3	21
13	2024-06-25 14:59:45	2024-06-25 15:01:01	mrigakshi.mtmcjsr2023@learner.manipal.edu	Both	More time to think and reciprocate answers	Assuring and Fair		1	1	1	1	1	1	1	7	1	1	1	1	1	1	1	7
14	2024-06-25 15:04:39	2024-06-25 15:05:17	rishi.mtmcjsr2023@learner.manipal.edu	Traditional theory viva	Yes			1	1	1	1	1	1	1	7	4	4	4	4	4	4	4	28
15	2024-06-25 15:41:03	2024-06-25 15:43:12	aditi1.mtmcjsr2023@learner.manipal.edu	Traditional theory viva			None	3	2	2	4	2	2	2	17	2	2	2	2	2	2	2	14
16	2024-06-25 15:42:14	2024-06-25 15:43:29	tamanna1.mtmcjsr2023@learner.manipal.edu	Both	complete concept overview	different topics can be addressed	none	3	2	2	2	2	2	2	15	2	2	2	2	2	2	2	14
17	2024-06-25 16:21:29	2024-06-25 16:22:01	protiti.mtmcjsr2023@learner.manipal.edu	Both				3	2	2	2	2	2	2	15	2	2	2	2	2	2	2	14
18	2024-06-25 16:23:19	2024-06-25 16:23:54	pritam.mtmcjsr2023@learner.manipal.edu	Structured theory viva	Yes	Yes	No	4	4	4	4	4	4	4	28	4	4	4	4	4	4	4	28
19	2024-06-25 16:33:05	2024-06-25 16:34:32	angel.mtmcjsr2023@learner.manipal.edu	Traditional theory viva	None	None	None	2	3	3	3	3	3	3	20	3	3	3	3	3	3	3	21
20	2024-06-25 17:25:19	2024-06-25 17:26:44	harshita.mtmcjsr2023@learner.manipal.edu	Structured theory viva	You have options of giving choice and variations	Time limit and orientated to what you have ans		3	2	2	2	4	4	4	21	1	3	3		2	2	2	13
21	2024-06-25 19:22:16	2024-06-25 19:22:49	sanjeev.mtmcjsr2023@learner.manipal.edu	Both	Good	Good	Good	3	4	2	4	4	2	2	21	2	2	2	2	2	2	2	14
22	2024-06-25 19:40:49	2024-06-25 19:42:45	kshitija.mtmcjsr2023@learner.manipal.edu	Structured theory viva	Gives us an overall idea about syllabus completion	Helps us to score well		3	2	2	4	4	4	4	23	2	2	2	2	2	2	2	14
23	2024-06-25 20:10:06	2024-06-25 20:11:06	ashraf.mtmcjsr2023@learner.manipal.edu	Structured theory viva	No	Helpful	No	3	2	2	2	2	2	2	15	3	3	3	3	3	3	3	21
24	2024-06-25 21:27:22	2024-06-25 21:28:59	annu.mtmcjsr2023@learner.manipal.edu	Both	They cover vast area and if we don’t know anything other questions can be asked	It is good and better to score	Structure viva should not be based on one particular topic	1	1	1	1	1	1	1	7	1	1	1	1	1	1	1	7
25	2024-06-26 14:58:16	2024-06-26 14:59:18	vidushi.mtmcjsr2023@learner.manipal.edu	Structured theory viva	Unexpected questions	Short answers		3	2	2	2	2	2	2	15	3	3	3	3	3	3	3	21
26	2024-06-26 14:59:56	2024-06-26 15:00:52	purutej.mtmcjsr2023@learner.manipal.edu	Both	Nota	Nota	Nota	4	4	4	4	4	4	4	28	4	4	4	4	4	4	4	28
27	2024-06-26 15:02:31	2024-06-26 15:04:21	kshitij.mtmcjsr2023@learner.manipal.edu	Both	Teacher can decide what level of questions to ask from whom	We can decide which questions we know and are comfortable in answering	I keep forgetting the topics I read	3	2	2	2	2	2	2	15	2	2	2	2	2	2	2	14
28	2024-06-26 15:08:11	2024-06-26 15:09:40	sayak.mtmcjsr2023@learner.manipal.edu	Traditional theory viva	Yes complete analysis and grilling of students is required to prepare them for university		Na	3	2	2	2	2	2	2	15	3	3	3	3	3	3	3	21
29	2024-06-26 15:09:30	2024-06-26 15:10:03	anupam.mtmcjsr2023@learner.manipal.edu	Both				3	2	2	2	2	2	2	15	2	2	2	2	2	2	2	14
30	2024-06-26 14:53:19	2024-06-26 15:18:38	naina.mtmcjsr2023@learner.manipal.edu	Both				2	3	3	3	3	3	3	20	3	3	3	3	3	3	3	21
31	2024-06-26 15:21:20	2024-06-26 15:22:10	ayushman.mtmcjsr2023@learner.manipal.edu	Both	Specific questions	Flexible question		2	3	3	3	3	3	3	20	3	3	3	3	3	3	3	21
32	2024-06-26 15:27:27	2024-06-26 15:29:48	chaitanya.mtmcjsr2023@learner.manipal.edu	Both	If someone is underprepared, the examiner can ask easier questions so that the student can at least barely pass the viva.	Everyone gets equal treatment.	i didn't find any significant pitfall.	4	4	4	4	4	3	4	27	4	4	4	4	4	4	4	28
33	2024-06-26 15:34:07	2024-06-26 15:34:34	anushka1.mtmcjsr2023@learner.manipal.edu	Structured theory viva				2	3	3	3	3	3	3	20	3	3	3	3	3	3	3	21
34	2024-06-26 15:37:11	2024-06-26 15:40:26	manish.mtmcjsr2023@learner.manipal.edu	Structured theory viva	In depth knowledge tested.	It is easy to answer the given few questions.		3	2	2	4	4	4	2	21	2	4	4	4	4	2	2	22
35	2024-06-26 15:51:16	2024-06-26 15:52:01	udita.mtmcjsr2023@learner.manipal.edu	Both	Useful	It's good	Na	3	2	2	2	2	2	2	15	2	2	2	2	2	2	2	14
36	2024-06-26 16:08:01	2024-06-26 16:09:06	isha.mtmcjsr2023@learner.manipal.edu	Traditional theory viva	More diverse topics and teacher can adjust according to student needs	None	Structured viva continues asking students what they don't know	1	1	1	2	1	1	1	8	4	4	4	4	4	4	4	28
37	2024-06-26 16:29:07	2024-06-26 16:29:35	ishani.mtmcjsr2023@learner.manipal.edu	Both	No	No	No	2	2	3	3	2	2	2	16	3	3	3	3	3	3	3	21
38	2024-06-26 16:34:09	2024-06-26 16:34:21	tejaswini.mtmcjsr2023@learner.manipal.edu	Both				1	1	1	1	1	1	1	7	1	1	1	1	1	1	1	7
39	2024-06-26 16:46:15	2024-06-26 16:47:40	shreya2.mtmcjsr2023@learner.manipal.edu	Both		Good coverage of content		3	2	2	2	2	2	2	15	3	3	3	3	3	3	3	21
40	2024-06-26 16:58:44	2024-06-26 16:59:54	ashwini.mtmcjsr2023@learner.manipal.edu	Both	Low chances of cheating	Low chances of teacher's bias	None	4	4	4	4	4	4	4	28	4	4	4	4	4	4	4	28
41	2024-06-26 17:01:01	2024-06-26 17:02:04	shubhika.mtmcjsr2023@learner.manipal.edu	Both	Low chance of cheating	Less teacher bias	None	4	4	4	4	4	4	4	28	4	4	4	4	4	4	4	28
42	2024-06-26 15:31:38	2024-06-26 18:11:54	sourjo.mtmcjsr2023@learner.manipal.edu	Structured theory viva	Flexibility of topics	Flexibility of topics	Time	3	2	2	2	2	2	2	15	3	2	3	2	3	2	3	18
43	2024-06-27 09:42:12	2024-06-27 09:44:20	anjali.mtmcjsr2023@learner.manipal.edu	Structured theory viva	Na	Coverage of content	Na	3	2	2	2	2	2	2	15	1	1	1	1	1	1	1	7
44	2024-06-27 14:49:40	2024-06-27 14:50:18	rajarshi.mtmcjsr2023@learner.manipal.edu	Both	Time management	Concept clearing		4	4	4	4	4	4	4	28	4	4	4	4	4	4	4	28
45	2024-06-27 15:04:28	2024-06-27 15:05:07	shreya3.mtmcjsr2023@learner.manipal.edu	Both	Broader areas are covered			3	2	2	2	2	2	2	15	2	2	2	2	2	2	2	14
46	2024-06-27 14:54:09	2024-06-27 15:15:24	dhrubajyoti.mtmcjsr2023@learner.manipal.edu	Traditional theory viva	None	Its more helpful as different people take different questions	None	3	2	2	2	2	2	2	15	3	3	3	3	3	3	3	21
47	2024-06-27 15:20:50	2024-06-27 15:22:35	suryendu.mtmcjsr2023@learner.manipal.edu	Both	NA	NA	NA	2	3	3	3	3	3	3	20	3	3	3	3	3	3	3	21
48	2024-06-27 15:23:24	2024-06-27 15:23:44	deepanshu.mtmcjsr2023@learner.manipal.edu	Both				3	2	2	2	2	2	2	15	2	2	2	2	2	2	2	14
49	2024-06-27 15:33:27	2024-06-27 15:33:38	alaukik.mtmcjsr2023@learner.manipal.edu	Both				2	3	3	3	3	3	3	20	3	3	3	3	3	3	3	21
50	2024-06-27 15:34:58	2024-06-27 15:35:51	bidya.mtmcjsr2023@learner.manipal.edu	Traditional theory viva				3	2	2	2	2	2	2	15	2	2	2	2	2	2	2	14
51	2024-06-27 16:05:40	2024-06-27 16:06:21	harshit.mtmcjsr2023@learner.manipal.edu	Both	No	No	No	2	3	3	3	3	3	3	20	3	3	3	3	3	3	3	21
52	2024-06-27 16:20:05	2024-06-27 16:21:00	asad.mtmcjsr2023@learner.manipal.edu	Both	flexibility	easy to mark	none	4	4	4	4	4	4	4	28	4	4	4	4	4	4	4	28
53	2024-06-27 17:24:40	2024-06-27 17:25:37	vanya.mtmcjsr2023@learner.manipal.edu	Both				3	2	4	4	4	4	4	25	2	4	4	3	3	4	4	24
54	2024-06-28 13:51:34	2024-06-28 13:52:44	monalisa.mtmcjsr2023@learner.manipal.edu	Structured theory viva	Ask questions according to topics we know	Easier questions and based on theory	None	3	2	2	2	2	2	2	15	3	3	3	3	3	3	3	21
55	2024-06-28 13:53:31	2024-06-28 13:53:47	susovan.mtmcjsr2023@learner.manipal.edu	Traditional theory viva				2	3	3	3	3	3	3	20	3	3	3	3	3	3	3	21
56	2024-06-28 13:54:44	2024-06-28 13:55:18	utkarsh.mtmcjsr2023@learner.manipal.edu	Traditional theory viva	More marks scoring	More variation of question seen	NA	3	2	2	2	2	2	2	15	2	2	2	2	2	2	2	14
57	2024-06-28 13:55:29	2024-06-28 13:55:38	aditri.mtmcjsr2023@learner.manipal.edu	Traditional theory viva				2	3	3	3	3	3	3	20	3	3	3	3	3	3	3	21
58	2024-06-28 14:10:56	2024-06-28 14:13:14	baibhav.mtmcjsr2023@learner.manipal.edu	Structured theory viva	Changing of questions as per Invigilators choice	Same question and answers for the entire batch	Traditional viva can be biased	2	2	2	4	2	3	2	17	3	3	1	1	3	2	3	16
59	2024-06-28 14:31:31	2024-06-28 14:32:06	harsh.mtmcjsr2023@learner.manipal.edu	Structured theory viva	Nine	None	Ok	2	3	3	3	3	3	3	20	2	2	2	2	2	2	2	14
60	2024-06-28 14:33:38	2024-06-28 14:34:02	mahi.mtmcjsr2023@learner.manipal.edu	Structured theory viva				2	3	3	3	3	3	3	20	3	3	3	3	3	3		18
61	2024-06-28 14:56:44	2024-06-28 14:58:29	sreyashi.mtmcjsr2023@learner.manipal.edu	Structured theory viva	Can answer something other than set questions if can't recall one particular topic at a time	Objective marking....to the point answers....general marking system for all		3	2	2	2	2	2	2	15	3	3	3	3	3	3	3	21
62	2024-06-28 15:03:17	2024-06-28 15:04:02	shreyanshi.mtmcjsr2023@learner.manipal.edu	Both				3	2	2	2	2	2	2	15	2	2	2	2	2	2	2	14
63	2024-06-28 15:02:10	2024-06-28 15:05:11	palak.mtmcjsr2023@learner.manipal.edu	Structured theory viva				3	2	4	4	4	2	2	21	2	2	2	4	4	2	2	18
64	2024-06-28 15:09:53	2024-06-28 15:10:13	kabir.mtmcjsr2023@learner.manipal.edu	Both				4	4	4	4	4	4	4	28	4	4	4	4	4	4	4	28
65	2024-06-28 15:12:31	2024-06-28 15:14:32	abhinav.mtmcjsr2023@learner.manipal.edu	Traditional theory viva	Wide range coverage	fast	Limited coverage of topics	3	2	2	2	2	2	2	15	2	2	2	2	2	2	2	14
66	2024-06-28 15:20:17	2024-06-28 15:20:48	subhradeep.mtmcjsr2023@learner.manipal.edu	Both	Na	Na	No	4	4	4	4	4		4	24	4	4	4	4	4	4	4	28
67	2024-06-28 16:02:08	2024-06-28 16:03:02	shalini.mtmcjsr2023@learner.manipal.edu	Both	braod concepts are covered	concepts are more covered	nothing	3	2	2	2	2	2	2	15	2	2	2	2	2	2	2	14
68	2024-06-28 16:20:57	2024-06-28 16:21:32	disha.mtmcjsr2023@learner.manipal.edu	Both				4	4	4	4	4	4	4	28	2	2	4	2	2	3	2	17
69	2024-06-29 14:52:50	2024-06-29 14:53:08	mimansha.mtmcjsr2023@learner.manipal.edu	Both	-	-	-	4	4	4	4	4	4	4	28	4	4	4	4	4	4	4	28
70	2024-06-29 14:55:03	2024-06-29 14:55:27	varsha.mtmcjsr2023@learner.manipal.edu	Both				2	3	3	3	3	3	3	20	3	3	3	3	3	3	3	21
71	2024-06-29 14:50:52	2024-06-29 15:16:15	shib.mtmcjsr2023@learner.manipal.edu	Traditional theory viva	Easy	No	Nil	4	4	4	4	4	4	4	28	4	4	4	4	4	4	4	28
72	2024-06-29 15:12:43	2024-06-29 15:17:22	dheeraj.mtmcjsr2023@learner.manipal.edu	Both	Uncertainty which forces to g through all the topics	Give confidence	Too much	3	2	2	2	2	2	2	15	2	2	2	2	2	2	2	14
73	2024-06-29 15:43:18	2024-06-29 15:43:58	rohini.mtmcjsr2023@learner.manipal.edu	Both				2	3	3	3	3	3	3	20	3	3	3	3	3	3	3	21
74	2024-06-29 15:51:53	2024-06-29 15:52:18	chesta.mtmcjsr2023@learner.manipal.edu	Both				2	3	3	3	3	3	3	20	3	3	3	3	3	3	3	21
75	2024-06-29 15:54:17	2024-06-29 15:56:45	aditi.mtmcjsr2023@learner.manipal.edu	Structured theory viva	No	No	No	3	2	2	2	2	2	2	15	3	3	3	3	3	3	3	21
76	2024-06-29 16:02:43	2024-06-29 16:04:30	rashmi.mtmcjsr2023@learner.manipal.edu	Both	Prepares students for broader questions	Build confidence in individual	None	3	2	2	2	2	2	2	15	2	2	2	2	2	2	2	14
77	2024-06-29 16:03:59	2024-06-29 16:09:53	aarth.mtmcjsr2023@learner.manipal.edu	Structured theory viva	N/A	N/A	N/A	3	2	2	2	2	2	2	15	2	2	2	2	2	2	2	14
78	2024-06-29 16:11:53	2024-06-29 16:12:51	diptapaul.mtmcjsr2023@learner.manipal.edu	Structured theory viva	Opportunity	Fairness	Trying to overcome	2	3	3	3	3	3	3	20	4	4	4	4	4	4	4	28
79	2024-06-29 16:22:30	2024-06-29 16:23:24	yuvika.mtmcjsr2023@learner.manipal.edu	Traditional theory viva	Better recollection	In depth questions		3	2	2	2	2	2	2	15	2	2	2	2	2	2	2	14
80	2024-06-29 16:43:46	2024-06-29 16:45:27	shraddha.mtmcjsr2023@learner.manipal.edu	Structured theory viva	depth is checked	structured so imp q are not missed personally i like them more easy to answer .	mix of both is good	4	4	4	4	4	4	4	28	2	2	2	2	2	2	2	14
81	2024-07-11 10:31:49	2024-07-11 10:32:19	alisha.mtmcjsr2023@learner.manipal.edu	Both				3	2	2	2	2	2	2	15	2	2	2	2	2	2	2	14
82	2024-07-11 10:40:29	2024-07-11 10:41:09	jitan.mtmcjsr2023@learner.manipal.edu	Both	Yes	Yes		4	4	4	4	4	4	4	28	4	4	4	4	4	4	4	28
83	2024-07-11 10:51:05	2024-07-11 10:51:24	manawi.mtmcjsr2023@learner.manipal.edu	Both				4	4	4	4	4	4	4	28	4	4	4	4	4	4	4	28
84	2024-07-11 10:55:28	2024-07-11 10:56:36	anurag.mtmcjsr2023@learner.manipal.edu	Both	Conceptual question helps	Revision of those questions which are coming in exam		4	4	4	4	4	4	4	28	4	4	4	4	4	4	4	28
85	2024-07-11 12:36:29	2024-07-11 12:39:37	richa.mtmcjsr2023@learner.manipal.edu	Both	We can go through a variety of ques over all the topics and it's not restricted to just one thing	It's related to the same topic so if we've studied it It's in our favour	If we've not studied that particular topic then the whole structured viva goes to waste	3	2	2	3	3	3	3	19	3	3	2	2	2	2	2	16
86	2024-07-11 14:18:44	2024-07-11 14:20:04	prakriti.mtmcjsr2023@learner.manipal.edu	Both	.	.	.	3	2	2	2	2	2	2	15	2	2	2	2	2	2	2	14
								2.88372	2.60465	2.65116	2.82558	2.75581	2.69412	2.7093	19.093	2.75581	2.80233	2.82558	2.76471	2.82558	2.76744	2.7619	19.407
								0.831987	0.936565	0.91738	0.947962	0.957153	0.957153	0.926123	0.926123	0.943913	0.943913	5.76323	5.76323	0.906656	0.906656	0.878766	0.878766
								248	224	228	243	237	229	233	1642	237	241	243	235	243	238	232	1669
							Paired Samples T-Test
																							95% Confidence Interval
													statistic		df		p		Mean difference		SE difference		Lower		Upper
							SV Clarity of Objective		TV Clarity of Objective		Student's t		1.494		88		0.139		0.2473		0.1655		-0.0816		0.57625
							SV Content coverage		TV Content coverage		Student's t		-1.826		88		0.071		-0.3843		0.2105		-0.8025		0.03397
							SV Question Quality		TV Question Quality		Student's t		-2.039		88		0.044		-0.3935		0.193		-0.777		-0.00997
							SV Fairness & examiner consistency		TV Fairness & examiner consistency (2)		Student's t		0.719		87		0.474		0.1052		0.1464		-0.1858		0.39628
							SV Student Engagement		TV Student Engagement		Student's t		-1.159		88		0.25		-0.1351		0.1165		-0.3667		0.09656
							SV Opportunity for reflection		TV Opportunity for reflection		Student's t		-1.18		87		0.241		-0.1594		0.1351		-0.428		0.10913
							SV Overall effectiveness		TV Overall effectiveness		Student's t		-0.37		86		0.712		-0.0345		0.0931		-0.2196		0.15067
							SV feedback score		TV Feedback score		Student's t		-0.956		88		0.342		-0.6098		0.6381		-1.8779		0.65832
							Note. Hₐ μ Measure 1 - Measure 2 ≠ 0
								SV			TV
								Excellent	Good	Total	Excellent	Good	Total
							Clarity of Objective	48.8	23.3	72.1	24.4	34.9	59.3
							Content coverage	24.4	50	74.4	25.6	36	61.6
							Question Quality	24.4	47.7	72.1	27.9	33.7	61.6
							Fairness & examiner consistency	32.6	40.7	73.3	25.9	35.3	61.2
							Student Engagement	30.2	43	73.2	26.7	34.9	61.6
							Opportunity for reflection	25.9	44.7	70.6	25.6	37.2	62.8
							Overall effectiveness	27.9	45.3	73.2	25	36.9	61.9
							feedback score								Preference of methods	Percentages
															Traditional Viva	0.16
								SV			TV				Structured Viva	0.28
								Excellent	Good	Total	Excellent	Good	Total		Hybrid	0.56
							Clarity of Objective	48.8	23.3	72.1	24.4	34.9	59.3
							Content coverage	24.4	50	74.4	25.6	36	61.6
							Question Quality	24.4	47.7	72.1	27.9	33.7	61.6
							Fairness & examiner consistency	32.6	40.7	73.3	25.9	35.3	61.2
							Student Engagement	30.2	43	73.2	26.7	34.9	61.6
							Opportunity for reflection	25.9	44.7	70.6	25.6	37.2	62.8
							Overall effectiveness	27.9	45.3	73.2	25	36.9	61.9
								Structured Viva	Traditional Viva
							Clarity of Objective	72.1	59.3
							Content coverage	74.4	61.6
							Question Quality	72.1	61.6
							Fairness & examiner consistency	73.3	61.2
							Student Engagement	73.2	61.6
							Opportunity for reflection	70.6	62.8
							Overall effectiveness	73.2	61.9
