# Supplementary material for: Enhancing medical assessment strategies: a comparative study between structured, traditional and hybrid viva-voce assessment
Source: BMC Med Educ. 2025 Jun 4;25:835. doi: 10.1186/s12909-025-07428-9 (PMC12139079; doi:10.1186/s12909-025-07428-9)
Supplement: Supplementary file 4 — Supplementary Material 4 [file 12909_2025_7428_MOESM4_ESM.xlsx]

## Sheet: 24-06-2024
Batch-C						Date: 24/06/2024
Roll number	Name	Gender	Examiner 1	Marks-SV(10)	Marks-TV(10)	Examiner 2	Marks-SV(10)	Marks-TV(10)	Total SV	Total TV	Total (out of 20)
235501106	RAUSHAN PATEL	M	Dr BM	6	6	Dr EV	2.5	5.5	8.5	11.5	10
235501108	PROTITI BOSE	F	Dr BM	7	6	Dr EV	5.5	7	12.5	13	12.75
235501110	SHREYANSH DOKANIA	M	Dr BM	6	8	Dr EV	5	4.5	11	12.5	11.75
235501112	TANISHQA GARG	F	Dr BM	4.5	7.5	Dr EV	4.5	6.5	9	14	11.5
235501114	AWNINDRA KUMAR	M	Dr BM	7	8	Dr EV	4	6	11	14	12.5
235501116	VAISHNOVI BEHERA	F	Dr BM	5.5	6.5	Dr EV	1.5	8.5	7	15	11
235501118	AKASH RAJ	M	Dr BM	2	5	Dr EV	8.5	5.5	10.5	10.5	10.5
235501120	ROHAN PAIKRAY	M	Dr BM	6	6	Dr EV	6.5	5	12.5	11	11.75
235501122	Ananya Jha	F	Dr BM	8	7	Dr EV	6	8	14	15	14.5
235501124	SUTANNI KUNDU	F	Dr BM	7.5	8	Dr EV	8	8	15.5	16	15.75
235501126	ZOYA AKHTER	F	Dr BM	8	7	Dr EV	9	9.5	17	16.5	16.75
235501128	VEDANSH MITTAL	M	Dr BM	7	5	Dr EV	2	5.5	9	10.5	9.75
235501130	DEVYAN RAI	M	Dr BM	8	7	Dr EV	7	8	15	15	15
235501132	SWAPNIL PANDEY	M	DR ST	8	6	Dr NT	6	7	14	13	13.5
235501138	KAVYA RAJ	M	DR ST	6.5	7	Dr NT	6	5	12.5	12	12.25
235501140	VATSAL KHANNA	M	DR ST	4.5	4	Dr NT	6	8	10.5	12	11.25
235501142	APRATIM KUNDU	M	DR ST	8.5	8	Dr NT	7	7	15.5	15	15.25
235501144	SHRADDHA SINGH	F	DR ST	7	5	Dr NT	8	7	15	12	13.5
235501146	ARUNAVA CHOUDHURY	M	DR ST	8	6	Dr NT	6	5	14	11	12.5
235501148	ROHIT SINHA	M	DR ST	8.5	5	Dr NT	6	5	14.5	10	12.25
235501150	INSHA SERAJ	F	DR ST	9	5	Dr NT	4	5	13	10	11.5
235501152	SRIJATA PAUL	F	DR ST	9.5	9	Dr NT	7	7	16.5	16	16.25
235501154	MIHIR KUMAR	M	DR ST	4	5	Dr NT	6.5	5.5	10.5	10.5	10.5
235501156	BUSHRA TABASSUM	F	DR ST	7.5	7	Dr NT	7	7	14.5	14	14.25
235501158	PRATHAM SHARMA	M	DR ST	3.5	6.5	Dr NT	5	5	8.5	11.5	10
225501170	SHRUTI AGRAWAL	F	DR ST	8	7	Dr NT	6.5	6	14.5	13	13.75

## Sheet: Sheet1
Examiner 1		Examiner 2
Marks-SV(10)	Marks-TV(10)	Marks-SV(10)	Marks-TV(10)	Total SV	Total TV	Total (out of 20)
9	8	7.5	9.5	16.5	17.5	17
7.5	8	5.5	7.5	13	15.5	14.25
6.5	6	5	6.5	11.5	12.5	12
8.5	7.5	8.5	8	17	15.5	16.25
8.5	6	7.5	8.5	16	14.5	15.25
9	7.5	9	8	18	15.5	16.75
8.5	7	8	7.5	16.5	14.5	15.5
8.5	6.5	8	7.5	16.5	14	15.25
8.5	6	7	9	15.5	15	15.25
7	5	3.5	5	10.5	10	10.25
7.5	7.5	10	9.5	17.5	17	17.25
8.5	7.5	9	9	17.5	16.5	17
8	6	6.5	6.5	14.5	12.5	13.5
5.5	6	5.5	5	11	11	11
4.5	7.5	6.5	6	11	13.5	12.25
8	5	5.5	6.5	13.5	11.5	12.5
6.5	7.5	6	5	12.5	12.5	12.5
5.5	6.5	6	6	11.5	12.5	12
5.5	7	6	7	11.5	14	12.75
9.5	9	7	8	16.5	17	16.75
7	8.5	6	7	13	15.5	14.25
9	8	5	7	14	15	14.5
8	6.5	6	7	14	13.5	13.75
9	6.5	4.5	5	13.5	11.5	12.5
7.5	7	5	6	12.5	13	12.75
7	8	8	8	15	16	15.5
8	8	9	8	17	16	16.5
6.5	5	3	6	9.5	11	10.25
8.5	8	10	9	18.5	17	17.75
8	7	4	6	12	13	12.5
7	6.5	4.5	7	11.5	13.5	12.5
4	5	2	5	6	10	8
6	7	5	6	11	13	12
6	5	6	7	12	12	12
6.5	7	7	7	13.5	14	13.75
5	6	6.5	5.5	11.5	11.5	11.5
7	7	8	8	15	15	15
1		6.5	7	7.5	7	7.25
3	5	4.5	6.5	7.5	11.5	9.5
6.5	6	7.5	8.5	14	14.5	14.25
8	6	9	5.5	17	11.5	14.25
8	5	4.5	4	12.5	9	10.75
5.5	5	5.5	9	11	14	12.5
4	4.5	3	4.5	7	9	8
8	5	7	4	15	9	12
6	6	8	8.5	14	14.5	14.25
6.5	7	4	8	10.5	15	12.75
4.5	6	6.5	6.5	11	12.5	11.75
9	8	8.5	9	17.5	17	17.25
7	6	6.5	5.5	13.5	11.5	12.5
6	6	2.5	5.5	8.5	11.5	10
7	6	5.5	7	12.5	13	12.75
6	8	5	4.5	11	12.5	11.75
4.5	7.5	4.5	6.5	9	14	11.5
7	8	4	6	11	14	12.5
5.5	6.5	1.5	8.5	7	15	11
2	5	8.5	5.5	10.5	10.5	10.5
6	6	6.5	5	12.5	11	11.75
8	7	6	8	14	15	14.5
7.5	8	8	8	15.5	16	15.75
8	7	9	9.5	17	16.5	16.75
7	5	2	5.5	9	10.5	9.75
8	7	7	8	15	15	15
8	6	6	7	14	13	13.5
6.5	7	6	5	12.5	12	12.25
4.5	4	6	8	10.5	12	11.25
8.5	8	7	7	15.5	15	15.25
7	5	8	7	15	12	13.5
8	6	6	5	14	11	12.5
8.5	5	6	5	14.5	10	12.25
9	5	4	5	13	10	11.5
9.5	9	7	7	16.5	16	16.25
4	5	6.5	5.5	10.5	10.5	10.5
7.5	7	7	7	14.5	14	14.25
3.5	6.5	5	5	8.5	11.5	10
4	3	2	2	6	5	5.5
4.5	4	5.5	5.5	10	9.5	9.75
7	5	9	5	16	10	13
3.5	2.5	2.5	1.5	6	4	5
7	4	5.5	4.5	12.5	8.5	10.5
7.5	8	9.5	6	17	14	15.5
6	7	6	8	12	15	13.5
2.5	4	4	7.5	6.5	11.5	9
7	9	6.5	7.5	13.5	16.5	15
6		9	8	15	8	11.5
7	4	7.5	4	14.5	8	11.25
3.5	4	4.5	6	8	10	9
5	6	7	7.5	12	13.5	12.75
7	8	6.5	7	13.5	15	14.25
3	4	3.5	5	6.5	9	7.75
4	5	7	6.5	11	11.5	11.25
5.5	7	7	6.5	12.5	13.5	13
4.5	7	7	4	11.5	11	11.25
3.5	3	6	5	9.5	8	8.75
3	2	2.5	4	5.5	6	5.75
3.5	3	4	5	7.5	8	7.75
3.5	5.5	6	5	9.5	10.5	10
9.5	7	4	5	13.5	12	12.75
3.5	6	6	4	9.5	10	9.75
0	0	5	4	5	4	4.5
25	3	4.5	6	29.5	9	19.25
4.5	8	6	7	10.5	15	12.75
3.5	5	2.5	5	6	10	8
9.5	8	6	5	15.5	13	14.25
5	6	4.5	5	9.5	11	10.25
7	7	4.5	6	11.5	13	12.25
5.5	5	4	6	9.5	11	10.25
6	5	4.5	5.5	10.5	10.5	10.5
6	8	4	5	10	13	11.5
9	7	4	6	13	13	13
5.5	6	4.5	5.5	10	11.5	10.75
5	7	4	6.5	9	13.5	11.25
7.5	6.5	6.5	7	14	13.5	13.75
5	4	2	4	7	8	7.5
9	7.5	9	9	18	16.5	17.25
5.5	6	6	4	11.5	10	10.75
7	6	8	8	15	14	14.5
3.5	3	3	6.5	6.5	9.5	8
7	5	4.5	5.5	11.5	10.5	11
5	5	4.5	6	9.5	11	10.25
6	4.5	3	5	9	9.5	9.25
7.5	8	6.5	9	14	17	15.5
6	5	7.5	6	13.5	11	12.25
5.5	5	4.5	8.5	10	13.5	11.75
6.5	6.5	8	9.5	14.5	16	15.25
8.5	7	5	9	13.5	16	14.75
4	5	2	5.5	6	10.5	8.25
3	5	5.5	8	8.5	13	10.75
7	6	8	9	15	15	15
8	7	8.5	9.5	16.5	16.5	16.5
8	7.5	8.5	4.5	16.5	12	14.25
6.5	6	5.5	9.5	12	15.5	13.75
4.5	5.5	3.5	2.5	8	8	8
8.5	5.5	5.5	8	14	13.5	13.75
5	6	4	4.5	9	10.5	9.75
5	6	4	4.5	9	10.5	9.75
5	5	7	9	12	14	13
5	4	4.5	5.5	9.5	9.5	9.5
5	6	5.5	5	10.5	11	10.75
4	6	4.5	4.5	8.5	10.5	9.5
5	7	5	6	10	13	11.5
7	6	3	5	10	11	10.5
6	7	4.5	4	10.5	11	10.75
8	8	7	7.5	15	15.5	15.25
6	6	3	5.5	9	11.5	10.25
3.5	5.5	5.5	6	9	11.5	10.25
8	7	5	4.5	13	11.5	12.25
10	9	8	8	18	17	17.5
6.5	7	6	5.5	12.5	12.5	12.5
8	9	9	8.5	17	17.5	17.25
8	7	6.5	6	14.5	13	13.75
2.5	4	2.5	2	5	6	5.5

## Sheet: 25-06-2024
				Date: 25/06/2024
Gender	Examiner 1	Marks-SV (10)	Marks-TV(10)	Examiner 2	Marks-SV(10)	Marks-TV(10)	Total SV	Total TV	Total (out of 20)
F	Dr BM	8.5	7	Dr EV	5	9	13.5	16	14.75
Gender	Examiner	SVV	TVV	Examiner	SVV	TVV	SV	TV	Avg
M	E1S2	4	5	E2S2	2	5.5	6	10.5	8.25
M	E1S2	3	5	E2S2	5.5	8	8.5	13	10.75
F	Dr BM	7	6	Dr EV	8	9	15	15	15
F	Dr BM	8	7	Dr EV	8.5	9.5	16.5	16.5	16.5
M	E1S2	8	7.5	E2S2	8.5	4.5	16.5	12	14.25
M	E1S2	6.5	6	E2S2	5.5	9.5	12	15.5	13.75
M	E1S2	4.5	5.5	E2S2	3.5	2.5	8	8	8
M	E1S2	8.5	5.5	E2S2	5.5	8	14	13.5	13.75
F	Dr BM	5	6	Dr EV	4	4.5	9	10.5	9.75
M	E1S2	5	6	E2S2	4	4.5	9	10.5	9.75
F	Dr BM	5	5	Dr EV	7	9	12	14	13
M	E1S2	5	4	E2S2	4.5	5.5	9.5	9.5	9.5
M	E1S1	5	6	E2S1	5.5	5	10.5	11	10.75
M	E1S1	4	6	E2S1	4.5	4.5	8.5	10.5	9.5
F	DR ST	5	7	Dr NT	5	6	10	13	11.5
F	DR ST	7	6	Dr NT	3	5	10	11	10.5
F	DR ST	6	7	Dr NT	4.5	4	10.5	11	10.75
M	E1S1	8	8	E2S1	7	7.5	15	15.5	15.25
M	E1S1	6	6	E2S1	3	5.5	9	11.5	10.25
F	DR ST	3.5	5.5	Dr NT	5.5	6	9	11.5	10.25
M	E1S1	8	7	E2S1	5	4.5	13	11.5	12.25
F	DR ST	10	9	Dr NT	8	8	18	17	17.5
M	E1S1	6.5	7	E2S1	6	5.5	12.5	12.5	12.5
F	DR ST	8	9	Dr NT	9	8.5	17	17.5	17.25
M	E1S1	2.5	4	E2S1	2.5	2	5	6	5.5

## Sheet: 26-06-2024
				Date: 26/06/2024
Gender	Examiner 1	Marks-SV(10)	Marks-TV(10)	Examiner 2	Marks-SV(10)	Marks-TV(10)	Total SV	Total TV	Total (out of 20)
F	DR ST	7	8	Dr NT	8	8	15	16	15.5
F	DR ST	8	8	Dr NT	9	8	17	16	16.5
Gender	Examiner	SVV	TVV	Examiner	SVV	TVV	SV	TV	Avg
M	E1S1	6.5	5	E2S1	3	6	9.5	11	10.25
M	E1S1	8.5	8	E2S1	10	9	18.5	17	17.75
M	E1S1	8	7	E2S1	4	6	12	13	12.5
F	DR ST	7	6.5	Dr NT	4.5	7	11.5	13.5	12.5
M	E1S1	4	5	E2S1	2	5	6	10	8
F	DR ST	6	7	Dr NT	5	6	11	13	12
M	E1S1	6	5	E2S1	6	7	12	12	12
F	DR ST	6.5	7	Dr NT	7	7	13.5	14	13.75
F	DR ST	5	6	Dr NT	6.5	5.5	11.5	11.5	11.5
F	DR ST	7	7	Dr NT	8	8	15	15	15
M	E1S1	1		E2S1	6.5	7	7.5	7	7.25
M	E1S2	3	5	E2S2	4.5	6.5	7.5	11.5	9.5
M	E1S1	6.5	6	E2S2	7.5	8.5	14	14.5	14.25
F	Dr BM	8	6	Dr EV	9	5.5	17	11.5	14.25
F	Dr BM	8	5	Dr EV	4.5	4	12.5	9	10.75
F	Dr BM	5.5	5	Dr EV	5.5	9	11	14	12.5
F	Dr BM	4	4.5	Dr EV	3	4.5	7	9	8
M	E1S1	8	5	E2S2	7	4	15	9	12
F	Dr BM	6	6	Dr EV	8	8.5	14	14.5	14.25
F	Dr BM	6.5	7	Dr EV	4	8	10.5	15	12.75
F	Dr BM	4.5	6	Dr EV	6.5	6.5	11	12.5	11.75
M	E1S1	9	8	E2S2	8.5	9	17.5	17	17.25
F	Dr BM	7	6	Dr EV	6.5	5.5	13.5	11.5	12.5

## Sheet: 27-06-2024
				Date: 27/06/2024
Gender	Examiner 1	Marks-SV(10)	Marks-TV(10)	Examiner 2	Marks-SV(10)	Marks-TV(10)	Total SV	Total TV	Total (out of 20)
Gender	Examiner	SVV	TVV	Examiner	SVV	TVV	SV	TV	Avg
M	E1S1	25	3	E2S1	4.5	6	29.5	9	19.25
M	E1S1	4.5	8	E2S1	6	7	10.5	15	12.75
M	E1S1	3.5	5	E2S1	2.5	5	6	10	8
F	DR ST	9.5	8	Dr NT	6	5	15.5	13	14.25
M	E1S1	5	6	E2S1	4.5	5	9.5	11	10.25
F	DR ST	7	7	Dr NT	4.5	6	11.5	13	12.25
M	E1S1	5.5	5	E2S1	4	6	9.5	11	10.25
F	DR ST	6	5	Dr NT	4.5	5.5	10.5	10.5	10.5
F	DR ST	6	8	Dr NT	4	5	10	13	11.5
M	E1S1	9	7	E2S1	4	6	13	13	13
M	E1S1	5.5	6	E2S1	4.5	5.5	10	11.5	10.75
F	DR ST	5	7	Dr NT	4	6.5	9	13.5	11.25
F	DR ST	7.5	6.5	Dr NT	6.5	7	14	13.5	13.75
F	Dr BM	5	4	Dr EV	2	4	7	8	7.5
F	Dr BM	9	7.5	Dr EV	9	9	18	16.5	17.25
F	Dr BM	5.5	6	Dr EV	6	4	11.5	10	10.75
F	Dr BM	7	6	Dr EV	8	8	15	14	14.5
F	Dr BM	3.5	3	Dr EV	3	6.5	6.5	9.5	8
M	E1S2	7	5	E2S2	4.5	5.5	11.5	10.5	11
F	Dr BM	5	5	Dr EV	4.5	6	9.5	11	10.25
M	E1S2	6	4.5	E2S2	3	5	9	9.5	9.25
M	E1S2	7.5	8	E2S2	6.5	9	14	17	15.5
M	E1S2	6	5	E2S2	7.5	6	13.5	11	12.25
M	E1S2	5.5	5	E2S2	4.5	8.5	10	13.5	11.75
M	E1S2	6.5	6.5	E2S2	8	9.5	14.5	16	15.25

## Sheet: 28-06-2024
				Date: 28/06/2024
Gender	Examiner	SVV	TVV	Examiner	SVV	TVV	SV	TV	Avg
F	E1S2	9	8	E2S2	7.5	9.5	16.5	17.5	17
F	Dr BM	7.5	8	Dr EV	5.5	7.5	13	15.5	14.25
M	E1S2	6.5	6	E2S2	5	6.5	11.5	12.5	12
M	E1S2	8.5	7.5	E2S2	8.5	8	17	15.5	16.25
F	Dr BM	8.5	6	Dr EV	7.5	8.5	16	14.5	15.25
M	E1S2	9	7.5	E2S2	9	8	18	15.5	16.75
M	E1S2	8.5	7	E2S2	8	7.5	16.5	14.5	15.5
M	E1S2	8.5	6.5	E2S2	8	7.5	16.5	14	15.25
F	Dr BM	8.5	6	Dr EV	7	9	15.5	15	15.25
F	Dr BM	7	5	Dr EV	3.5	5	10.5	10	10.25
F	Dr BM	7.5	7.5	Dr EV	10	9.5	17.5	17	17.25
F	Dr BM	8.5	7.5	Dr EV	9	9	17.5	16.5	17
F	Dr BM	8	6	Dr EV	6.5	6.5	14.5	12.5	13.5
F	DR ST	5.5	6	Dr NT	5.5	5	11	11	11
M	E1S1	4.5	7.5	E2S1	6.5	6	11	13.5	12.25
F	DR ST	8	5	Dr NT	5.5	6.5	13.5	11.5	12.5
F	DR ST	6.5	7.5	Dr NT	6	5	12.5	12.5	12.5
M	E1S1	5.5	6.5	E2S1	6	6	11.5	12.5	12
M	E1S1	5.5	7	E2S1	6	7	11.5	14	12.75
F	DR ST	9.5	9	Dr NT	7	8	16.5	17	16.75
F	DR ST	7	8.5	Dr NT	6	7	13	15.5	14.25
F	DR ST	9	8	Dr NT	5	7	14	15	14.5
M	E1S1	8	6.5	E2S1	6	7	14	13.5	13.75
F	DR ST	9	6.5	Dr NT	4.5	5	13.5	11.5	12.5
F	DR ST	7.5	7	Dr NT	5	6	12.5	13	12.75

## Sheet: 29-06-2024
				Date: 29/06/2024
Gender	Examiner 1	Marks-SV(10)	Marks-TV(10)	Examiner 2	Marks-SV(10)	Marks-TV(10)	Total SV	Total TV	Total (out of 20)
Gender	Examiner	SVV	TVV	Examiner	SVV	TVV	SV	TV	Avg
M	E1S2	4	3	E2S2	2	2	6	5	5.5
F	Dr BM	4.5	4	Dr EV	5.5	5.5	10	9.5	9.75
M	E1S2	7	5	E2S2	9	5	16	10	13
M	E1S2	3.5	2.5	E2S2	2.5	1.5	6	4	5
F	Dr BM	7	4	Dr EV	5.5	4.5	12.5	8.5	10.5
F	Dr BM	7.5	8	Dr EV	9.5	6	17	14	15.5
F	Dr BM	6	7	Dr EV	6	8	12	15	13.5
F	Dr BM	2.5	4	Dr EV	4	7.5	6.5	11.5	9
F	Dr BM	7	9	Dr EV	6.5	7.5	13.5	16.5	15
F	Dr BM	6		Dr EV	9	8	15	8	11.5
M	E1S2	7	4	E2S2	7.5	4	14.5	8	11.25
M	E1S2	3.5	4	E2S2	4.5	6	8	10	9
M	E1S2	5	6	E2S2	7	7.5	12	13.5	12.75
M	E1S1	7	8	E2S1	6.5	7	13.5	15	14.25
F	DR ST	3	4	Dr NT	3.5	5	6.5	9	7.75
M	E1S1	4	5	E2S1	7	6.5	11	11.5	11.25
F	DR ST	5.5	7	Dr NT	7	6.5	12.5	13.5	13
F	DR ST	4.5	7	Dr NT	7	4	11.5	11	11.25
F	DR ST	3.5	3	Dr NT	6	5	9.5	8	8.75
F	DR ST	3	2	Dr NT	2.5	4	5.5	6	5.75
M	E1S1	3.5	3	E2S1	4	5	7.5	8	7.75
F	DR ST	3.5	5.5	Dr NT	6	5	9.5	10.5	10
F	DR ST	9.5	7	Dr NT	4	5	13.5	12	12.75
F	DR ST	3.5	6	Dr NT	6	4	9.5	10	9.75
F	DR ST	0	0	Dr NT	5	4	5	4	4.5
